# Supplementary material for: Effects of Donor Ages and Propagation Methods on Seedling Growth of Platycladus orientalis (L.) Franco in Winter
Source: Int J Mol Sci. 2023 Apr 12;24(8):7170. doi: 10.3390/ijms24087170 (PMC10138323; doi:10.3390/ijms24087170)
Supplement: Supplementary file 1 [file ijms-24-07170-s001.zip]

Archive with 1 entries (1 files):
- ijms-2324800-supplementary.pdf
